# Supplementary material for: Divergent Immune Pathways in Coronary Artery Disease and Aortic Stenosis: The Role of Chronic Inflammation and Senescence
Source: Int J Mol Sci. 2025 May 29;26(11):5248. doi: 10.3390/ijms26115248 (PMC12154296; doi:10.3390/ijms26115248)
Supplement: Supplementary file 1 [file ijms-26-05248-s001.zip]

Archive with 1 entries (1 files):
- ijms-3602935-supplementary.pdf
